# Supplementary material for: Brief Strategy Training in Aging: Near Transfer Effects and Mediation of Gains by Improved Self-Regulation
Source: Brain Sci. 2022 Mar 30;12(4):465. doi: 10.3390/brainsci12040465 (PMC9027409; doi:10.3390/brainsci12040465)
Supplement: Supplementary file 1 [file brainsci-12-00465-s001.zip]

Archive with 1 entries (1 files):
- brainsci-1641866-supplementary.pdf
